# Supplementary material for: The Influence of the Structure Parameters on the Mechanical Properties of Cylindrically Mapped Gyroid TPMS Fabricated by Selective Laser Melting with 316L Stainless Steel Powder
Source: Materials (Basel). 2022 Jun 20;15(12):4352. doi: 10.3390/ma15124352 (PMC9229397; doi:10.3390/ma15124352)
Supplement: Supplementary file 1 [file materials-15-04352-s001.zip]

Archive with 9 entries (9 files):
- VIDEO_ATTACHMENTS/Video S1.mp4
- VIDEO_ATTACHMENTS/Video S2.mp4
- VIDEO_ATTACHMENTS/Video S3.mp4
- VIDEO_ATTACHMENTS/Video S4.mp4
- VIDEO_ATTACHMENTS/Video S5.mp4
- VIDEO_ATTACHMENTS/Video S6.mp4
- VIDEO_ATTACHMENTS/Video S7.mp4
- VIDEO_ATTACHMENTS/Video S8.mp4
- VIDEO_ATTACHMENTS/Video S9.mp4
